# Supplementary material for: Activation of PPARγ and inhibition of cell proliferation reduces key proteins associated with the basal subtype of bladder cancer in As3+-transformed UROtsa cells
Source: PLoS One. 2020 Aug 21;15(8):e0237976. doi: 10.1371/journal.pone.0237976 (PMC7444546; doi:10.1371/journal.pone.0237976)
Supplement: S2 Table — (XLSX) [file pone.0237976.s006.xlsx]

## Sheet: Delta Cts and B-actin Cts
	S2 Table. β-actin Ct and Delta Ct values for genes after 72 hour treatments
	ΔCt						ΔCt						ΔCt
	Cell line/Gene	DMSO	TG	PD	TG + PD		Cell line/Gene	DMSO	TG	PD	TG + PD		Cell line/Gene	DMSO	TG	PD	TG + PD
	UROtsa Parent						UROtsa As 2D						UROtsa As 6D
	PPARG	14.85 ± 0.12	14.71 ± 0.17	15.30 ± 0.20	13.83 ± 0.10		PPARG	BDL	14.35 ± 0.06	18.17 ± 0.00	18.02 ± 0.21		PPARG	16.30 ± 0.00	12.81 ± 0.16	16.22 ± 0.09	14.62 ± 0.44
	FOXA1	12.77 ± 0.36	14.20 ± 0.35	12.97 ± 0.11	13.77 ± 0.24		FOXA1	12.23 ± 0.18	12.75 ± 0.02	12.51 ± 0.06	12.88 ± 0.14		FOXA1	16.44 ± 0.55	14.97 ± 0.25	16.58 ± 0.13	16.55 ± 0.06
	GATA3	11.36 ± 0.15	12.97 ± 0.27	12.52 ± 0.33	12.23 ± 0.02		GATA3	10.18 ± 0.02	10.94 ± 0.12	10.55 ± 0.03	11.19 ± 0.09		GATA3	11.18 ± 0.08	9.64 ± 0.02	11.6 ± 0.12	11.02 ± 0.15
	FABP4	9.59 ± 0.05	9.05 ± 0.03	10.32 ± 0.07	11.13 ± 0.05		FABP4	10.62 ± 0.10	11.38 ± 0.13	11.67 ± 0.19	12.04 ± 0.01		FABP4	12.10 ± 0.13	14.19 ± 0.06	12.58 ± 0.10	15.94 ± 0.08
	EGFR	1.88 ± 0.04	1.77 ± 0.06	2.17 ± 0.06	2.19 ± 0.16		EGFR	1.43 ± 0.04	1.02 ± 0.05	1.35 ± 0.03	1.41 ± 0.07		EGFR	2.81 ± 0.06	0.81 ± 0.06	2.72 ± 0.03	1.73 ± 0.02
	KRT1	5.67 ± 0.20	6.54 ± 0.12	6.96 ± 0.14	7.16 ± 0.15		KRT1	4.22 ± 0.08	9.73 ± 0.19	4.61 ± 0.06	5.27 ± 0.09		KRT1	1.82 ± 0.07	3.57 ± 0.02	2.48 ± 0.03	5.63 ± 0.09
	KRT5	-1.84 ± 0.04	-1.75 ± 0.02	-1.51 ± 0.05	-1.43 ± 0.05		KRT5	-1.61 ± 0.07	-0.94 ± 0.04	-1.08 ± 0.02	-1.04 ± 0.03		KRT5	-1.88 ± 0.07	-1.09 ± 0.11	-1.40 ± 0.02	-0.59 ± 0.07
	KRT6A	0.04 ± 0.12	-0.96 ± 0.05	1.24 ± 0.15	0.56 ± 0.11		KRT6A	-0.71 ± 0.13	-4.28 ± 0.15	-2.82 ± 0.06	-3.01 ± 0.08		KRT6A	-1.31 ± 0.18	-2.71 ± 0.11	-1.00 ± 0.18	-2.37 ± 0.15
	KRT6B	4.26 ± 0.20	3.11 ± 0.06	6.15 ± 0.02	4.92 ± 0.04		KRT6B	6.80 ± 0.05	3.52 ± 0.11	7.19 ± 0.04	6.36 ± 0.07		KRT6B	3.14 ± 0.02	4.07 ± 0.04	3.79 ± 0.03	4.26 ± 0.14
	KRT6C	7.19 ± 0.17	6.77 ± 0.20	10.53 ± 0.30	8.99 ± 0.27		KRT6C	6.34 ± 0.04	4.44 ± 0.08	5.09 ± 0.09	5.15 ± 0.04		KRT6C	2.76 ± 0.07	4.35 ± 0.06	3.29 ± 0.01	5.31 ± 0.14
	KRT14	5.22 ± 0.12	6.39 ± 0.05	6.73 ± 0.06	7.58 ± 0.06		KRT14	9.25 ± 0.14	8.96 ± 0.06	9.65 ± 0.14	9.86 ± 0.04		KRT14	9.74 ± 0.09	10.87 ± 0.18	9.99 ± 0.06	11.98 ± 0.15
	KRT16	0.61 ± 0.12	0.36 ± 0.10	1.94 ± 0.04	2.06 ± 0.01		KRT16	1.50 ± 0.02	0.52 ± 0.07	1.97 ± 0.06	1.90 ± 0.10		KRT16	0.40 ± 0.02	0.94 ± 0.05	1.11 ± 0.03	2.00 ± 0.02
	KRT13	1.70 ± 0.05	2.52 ± 0.05	2.84 ± 0.02	3.86 ± 0.04		KRT13	3.39 ± 0.07	4.26 ± 0.03	3.92 ± 0.02	3.86 ± 0.03		KRT13	2.69 ± 0.14	4.02 ± 0.07	3.40 ± 0.14	4.97 ± 0.15
	P63	0.18 ± 0.08	1.12 ± 0.12	1.12 ±0.07	1.45 ± 0.11		P63	2.60 ± 0.06	1.72 ± 0.05	2.74 ± 0.06	2.49 ± 0.07		P63	2.65 ± 0.15	1.54 ± 0.12	2.16 ± 0.18	1.84 ± 0.08
	TFAP2A	5.95 ± 0.13	5.87 ± 0.10	6.27 ± 0.02	6.51 ± 0.04		TFAP2A	5.91 ± 0.06	5.34 ± 0.16	6.24 ± 0.17	6.57 ± 0.16		TFAP2A	6.68 ± 0.08	5.83 ± 0.04	6.91 ± 0.13	6.76 ± 0.16
	TRIM29	1.39 ± 0.06	1.88 ± 0.02	2.38 ± 0.14	2.49 ± 0.11		TRIM29	1.17 ± 0.07	1.58 ± 0.04	1.72 ± 0.04	1.78 ± 0.06		TRIM29	2.05 ± 0.05	1.54 ± 0.12	2.81 ± 0.12	2.35 ± 0.11
	Ct						Ct						Ct
	β-actin	19.32 ± 0.06	19.44 ± 0.08	19.03 ± 0.03	19.46 ± 0.04		β-actin	19.54 ± 0.04	19.16 ± 0.02	18.99 ± 0.08	19.24 ± 0.08		β-actin	19.90 ± 0.02	20.15 ± 0.04	19.89 ± 0.04	19.61 ± 0.15
	Data are reported as mean ± SEM, n = 3. BDL: below detection level; DMSO: dimethyl sulfoxide; TG: troglitazone; PD: PD153035; ∆Ct: change in cycle threshold normalized to β-actin.
	*The delta Ct (normalized data) is calculated by subtracting β-actin Ct from the target gene Ct, therefore, addition of β-actin Ct to the Delta Ct for the gene will produce the average raw Ct value
	**Lower delta Cts indicate higher gene expression levels
